# Supplementary material for: Gene Expression Dysregulation in Whole Blood of Patients with Clostridioides difficile Infection
Source: Int J Mol Sci. 2024 Nov 25;25(23):12653. doi: 10.3390/ijms252312653 (PMC11641058; doi:10.3390/ijms252312653)
Supplement: Supplementary file 1 [file ijms-25-12653-s001.zip]

Archive with 1 entries (1 files):
- ijms-3246045-supplementary.pdf
